# Supplementary material for: Consumer Preference for Nutritionally Fortified Eggs and Impact of Health Benefit Information
Source: Foods. 2022 Apr 15;11(8):1145. doi: 10.3390/foods11081145 (PMC9025974; doi:10.3390/foods11081145)
Supplement: Supplementary file 1 [file foods-11-01145-s001.zip]

Archive with 1 entries (1 files):
- foods-1654400-supplementary.pdf
